# Supplementary material for: Synthesis and Molecular Modeling of Antioxidant and Anti-Inflammatory Five-Membered Heterocycle–Cinnamic Acid Hybrids
Source: Molecules. 2025 Jul 27;30(15):3148. doi: 10.3390/molecules30153148 (PMC12348798; doi:10.3390/molecules30153148)
Supplement: Supplementary file 1 [file molecules-30-03148-s001.zip]

Archive with 1 entries (1 files):
- molecules-3754148-supplementary.pdf
